# Supplementary material for: Instability in Pentanucleotide Markers in a Subset of Microsatellite Instability-High Colorectal Cancer
Source: Curr Oncol. 2026 Apr 2;33(4):205. doi: 10.3390/curroncol33040205 (PMC13114762; doi:10.3390/curroncol33040205)
Supplement: Supplementary file 1 [file curroncol-33-00205-s001.zip]

Archive with 1 entries (1 files):
- curroncol-4123664-supplementary.pdf
